# Supplementary material for: Gypenoside L and Gypenoside LI Inhibit Proliferation in Renal Cell Carcinoma via Regulation of the MAPK and Arachidonic Acid Metabolism Pathways
Source: Front Pharmacol. 2022 Mar 15;13:820639. doi: 10.3389/fphar.2022.820639 (PMC8964777; doi:10.3389/fphar.2022.820639)
Supplement: Supplementary file 1 [file Table2.xlsx]

## Sheet: Sheet1
Category	Term	Count	%	PValue	Genes	List Total	Pop Hits	Pop Total	Fold Enrichment	Bonferroni	Benjamini	FDR
GOTERM_BP_DIRECT	GO:0006508~proteolysis	8	25	2.81197e-05	CASP7, MMP13, CASP8, MME, MMP1, CASP3, MMP2, MMP9	32	500	16792	8.396	0.0208142	0.00233394	0.00219646
GOTERM_BP_DIRECT	GO:0030574~collagen catabolic process	4	12.5	0.000219933	MMP13, MMP1, MMP2, MMP9	32	64	16792	32.7969	0.151706	0.0114512	0.0107767
GOTERM_BP_DIRECT	GO:0022617~extracellular matrix disassembly	4	12.5	0.000365577	MMP13, MMP1, MMP2, MMP9	32	76	16792	27.6184	0.239289	0.0140375	0.0132106
GOTERM_BP_DIRECT	GO:0044267~cellular protein metabolic process	3	9.375	0.019936	MMP13, MMP1, MMP2	32	118	16792	13.3411	1	0.217895	0.20506
GOTERM_BP_DIRECT	GO:0008284~positive regulation of cell proliferation	10	31.25	1.05845e-07	PTGFR, AR, INSR, STAT3, FGF1, FGF2, EGFR, IL2, BCL2L1, VEGFA	32	466	16792	11.2607	7.91691e-05	2.63555e-05	2.48031e-05
GOTERM_BP_DIRECT	GO:0043406~positive regulation of MAP kinase activity	5	15.625	4.02872e-06	FGF1, FGF2, EGFR, PIK3CG, VEGFA	32	59	16792	44.4703	0.00300895	0.000501576	0.000472032
GOTERM_BP_DIRECT	GO:0046854~phosphatidylinositol phosphorylation	5	15.625	2.58049e-05	GRB2, FGF1, FGF2, EGFR, PIK3CG	32	94	16792	27.9122	0.0191172	0.00233394	0.00219646
GOTERM_BP_DIRECT	GO:0048015~phosphatidylinositol-mediated signaling	5	15.625	4.13924e-05	GRB2, FGF1, FGF2, EGFR, PIK3CG	32	106	16792	24.7524	0.0304878	0.00309201	0.00290989
GOTERM_BP_DIRECT	GO:0036092~phosphatidylinositol-3-phosphate biosynthetic process	4	12.5	9.9095e-05	GRB2, FGF1, FGF2, PIK3CG	32	49	16792	42.8367	0.071446	0.00616866	0.00580532
GOTERM_BP_DIRECT	GO:0030335~positive regulation of cell migration	5	15.625	0.000348335	F10, INSR, FGF1, EGFR, VEGFA	32	184	16792	14.2595	0.229411	0.0140375	0.0132106
GOTERM_BP_DIRECT	GO:0030324~lung development	4	12.5	0.000365577	FGF1, FGF2, EGFR, VEGFA	32	76	16792	27.6184	0.239289	0.0140375	0.0132106
GOTERM_BP_DIRECT	GO:0014066~regulation of phosphatidylinositol 3-kinase signaling	4	12.5	0.000394627	GRB2, FGF1, FGF2, EGFR	32	78	16792	26.9103	0.255647	0.0140375	0.0132106
GOTERM_BP_DIRECT	GO:0000165~MAPK cascade	5	15.625	0.00130811	GRB2, FGF1, FGF2, EGFR, IL2	32	262	16792	10.0143	0.624353	0.036191	0.0340593
GOTERM_BP_DIRECT	GO:0001934~positive regulation of protein phosphorylation	4	12.5	0.00162681	INSR, MMP9, EGFR, VEGFA	32	127	16792	16.5276	0.704134	0.0419045	0.0394362
GOTERM_BP_DIRECT	GO:0045944~positive regulation of transcription from RNA polymerase II promoter	8	25	0.00173557	AR, STAT3, PPARG, FGF1, FGF2, EGFR, IL2, VEGFA	32	981	16792	4.27931	0.727286	0.0429773	0.0404458
GOTERM_BP_DIRECT	GO:0010595~positive regulation of endothelial cell migration	3	9.375	0.00324545	FGF1, FGF2, VEGFA	32	46	16792	34.2228	0.912099	0.0616878	0.0580543
GOTERM_BP_DIRECT	GO:0051781~positive regulation of cell division	3	9.375	0.00338581	FGF1, FGF2, VEGFA	32	47	16792	33.4947	0.920887	0.0616878	0.0580543
GOTERM_BP_DIRECT	GO:0070374~positive regulation of ERK1 and ERK2 cascade	4	12.5	0.00403594	FGF1, FGF2, EGFR, VEGFA	32	175	16792	11.9943	0.951442	0.0701128	0.065983
GOTERM_BP_DIRECT	GO:0050679~positive regulation of epithelial cell proliferation	3	9.375	0.00546184	FGF1, EGFR, VEGFA	32	60	16792	26.2375	0.983372	0.0897774	0.0844893
GOTERM_BP_DIRECT	GO:0001525~angiogenesis	4	12.5	0.0078972	MMP2, FGF1, PIK3CG, VEGFA	32	223	16792	9.41256	0.997343	0.115671	0.108857
GOTERM_BP_DIRECT	GO:0008543~fibroblast growth factor receptor signaling pathway	3	9.375	0.00999317	GRB2, FGF1, FGF2	32	82	16792	19.1982	0.999454	0.140847	0.132551
GOTERM_BP_DIRECT	GO:0045766~positive regulation of angiogenesis	3	9.375	0.0189958	FGF1, FGF2, VEGFA	32	115	16792	13.6891	0.999999	0.214998	0.202334
GOTERM_BP_DIRECT	GO:0043547~positive regulation of GTPase activity	5	15.625	0.0194194	GRB2, FGF1, FGF2, EGFR, IL2	32	565	16792	4.64381	1	0.216512	0.203759
GOTERM_BP_DIRECT	GO:0071407~cellular response to organic cyclic compound	4	12.5	0.000172682	CASP8, MGMT, CASP3, STAT3	32	59	16792	35.5763	0.121182	0.00992255	0.00933809
GOTERM_BP_DIRECT	GO:0032355~response to estradiol	4	12.5	0.000620037	PTGFR, CASP8, CASP3, STAT3	32	91	16792	23.0659	0.371193	0.0201377	0.0189516
GOTERM_BP_DIRECT	GO:0097194~execution phase of apoptosis	3	9.375	0.000389479	CASP7, CASP8, CASP3	32	16	16792	98.3906	0.252774	0.0140375	0.0132106
GOTERM_BP_DIRECT	GO:0006921~cellular component disassembly involved in execution phase of apoptosis	3	9.375	0.00067768	CASP7, CASP8, CASP3	32	21	16792	74.9643	0.397746	0.0210928	0.0198504
GOTERM_BP_DIRECT	GO:0006915~apoptotic process	4	12.5	0.0857284	CASP7, CASP8, CASP3, CDK1	32	567	16792	3.70194	1	0.538144	0.506446
GOTERM_BP_DIRECT	GO:0046854~phosphatidylinositol phosphorylation	5	15.625	2.58049e-05	GRB2, FGF1, FGF2, EGFR, PIK3CG	32	94	16792	27.9122	0.0191172	0.00233394	0.00219646
GOTERM_BP_DIRECT	GO:0048015~phosphatidylinositol-mediated signaling	5	15.625	4.13924e-05	GRB2, FGF1, FGF2, EGFR, PIK3CG	32	106	16792	24.7524	0.0304878	0.00309201	0.00290989
GOTERM_BP_DIRECT	GO:0038128~ERBB2 signaling pathway	3	9.375	0.00222473	HSP90AA1, GRB2, EGFR	32	38	16792	41.4276	0.81099	0.0474821	0.0446853
GOTERM_BP_DIRECT	GO:0051897~positive regulation of protein kinase B signaling	7	21.875	8.70716e-09	F10, AXL, INSR, HPSE, FGF2, EGFR, PIK3CG	32	84	16792	43.7292	6.51294e-06	6.50425e-06	6.12114e-06
GOTERM_BP_DIRECT	GO:0018108~peptidyl-tyrosine phosphorylation	6	18.75	8.25397e-06	HSP90AA1, AXL, INSR, FGF1, FGF2, EGFR	32	153	16792	20.5784	0.00615497	0.000880816	0.000828934
GOTERM_BP_DIRECT	GO:0000187~activation of MAPK activity	4	12.5	0.000993017	INSR, CDK1, FGF1, FGF2	32	107	16792	19.6168	0.524385	0.0296713	0.0279236
GOTERM_BP_DIRECT	GO:0045740~positive regulation of DNA replication	3	9.375	0.00271226	INSR, CDK1, EGFR	32	42	16792	37.4821	0.868865	0.0562794	0.0529644
GOTERM_BP_DIRECT	GO:0045429~positive regulation of nitric oxide biosynthetic process	3	9.375	0.0028413	HSP90AA1, INSR, EGFR	32	43	16792	36.6105	0.880963	0.0573636	0.0539848
GOTERM_BP_DIRECT	GO:0006915~apoptotic process	4	12.5	0.0857284	CASP7, CASP8, CASP3, CDK1	32	567	16792	3.70194	1	0.538144	0.506446
GOTERM_BP_DIRECT	GO:0006954~inflammatory response	4	12.5	0.0321482	PTGFR, AXL, LTB4R, PIK3CG	32	379	16792	5.53826	1	0.292862	0.275612
GOTERM_BP_DIRECT	GO:0007186~G-protein coupled receptor signaling pathway	5	15.625	0.081645	PTGFR, INSR, PPARG, LTB4R, PIK3CG	32	899	16792	2.91852	1	0.521272	0.490568
GOTERM_BP_DIRECT	GO:0045893~positive regulation of transcription, DNA-templated	5	15.625	0.0142763	AR, INSR, STAT3, PPARG, FGF2	32	515	16792	5.09466	0.999979	0.17774	0.167271
GOTERM_BP_DIRECT	GO:0006351~transcription, DNA-templated	3	9.375	0.890619	AR, STAT3, PPARG	32	1955	16792	0.805243	1	1	0.942359
GOTERM_CC_DIRECT	GO:0005578~proteinaceous extracellular matrix	7	21.875	5.17078e-06	MMP13, MMP1, MMP2, HPSE, FGF1, MMP9, VEGFA	32	268	18224	14.875	0.000496273	0.000496395	0.000460199
GOTERM_CC_DIRECT	GO:0031012~extracellular matrix	5	15.625	0.00151852	LGALS3, HSP90AA1, MMP13, MMP1, MMP2	32	296	18224	9.61993	0.135746	0.0208255	0.0193069
GOTERM_CC_DIRECT	GO:0009986~cell surface	4	12.5	0.0635858	HSP90AA1, AXL, EGFR, VEGFA	32	542	18224	4.20295	0.998176	0.381515	0.353696
GOTERM_CC_DIRECT	GO:0005887~integral component of plasma membrane	5	15.625	0.217361	PTGFR, MME, AXL, INSR, LTB4R	32	1415	18224	2.01237	1	0.899433	0.833849
GOTERM_MF_DIRECT	GO:0004222~metalloendopeptidase activity	5	15.625	5.20946e-05	MMP13, MME, MMP1, MMP2, MMP9	32	113	16881	23.3421	0.00933345	0.00167375	0.00142268
GOTERM_MF_DIRECT	GO:0004175~endopeptidase activity	4	12.5	0.000130537	ACE, MME, MMP1, MMP9	32	54	16881	39.0764	0.0232243	0.00293709	0.00249653
GOTERM_MF_DIRECT	GO:0008237~metallopeptidase activity	4	12.5	0.00043421	ACE, MME, MMP2, MMP9	32	81	16881	26.0509	0.0751972	0.00781578	0.00664341
GOTERM_MF_DIRECT	GO:0004252~serine-type endopeptidase activity	5	15.625	0.00116088	MMP13, F10, MMP1, MMP2, MMP9	32	255	16881	10.3438	0.188669	0.0174132	0.0148012
GOTERM_MF_DIRECT	GO:0008270~zinc ion binding	8	25	0.00452747	AR, MMP13, ACE, MME, MMP1, MMP2, PPARG, MMP9	32	1169	16881	3.61014	0.558155	0.050934	0.0432939
GOTERM_MF_DIRECT	GO:0046934~phosphatidylinositol-4,5-bisphosphate 3-kinase activity	5	15.625	4.81792e-06	GRB2, FGF1, FGF2, EGFR, PIK3CG	32	62	16881	42.5428	0.000866852	0.000308278	0.000262037
GOTERM_MF_DIRECT	GO:0005088~Ras guanyl-nucleotide exchange factor activity	5	15.625	5.57915e-05	GRB2, FGF1, FGF2, EGFR, IL2	32	115	16881	22.9361	0.0099925	0.00167375	0.00142268
GOTERM_MF_DIRECT	GO:0016303~1-phosphatidylinositol-3-kinase activity	4	12.5	6.58418e-05	GRB2, FGF1, FGF2, PIK3CG	32	43	16881	49.0727	0.0117819	0.00169307	0.00143911
GOTERM_MF_DIRECT	GO:0008083~growth factor activity	4	12.5	0.00320154	FGF1, FGF2, IL2, VEGFA	32	162	16881	13.0255	0.438532	0.0384185	0.0326557
GOTERM_MF_DIRECT	GO:0008201~heparin binding	3	9.375	0.0346887	FGF1, FGF2, VEGFA	32	160	16881	9.89121	0.998262	0.208132	0.176912
GOTERM_MF_DIRECT	GO:0097153~cysteine-type endopeptidase activity involved in apoptotic process	3	9.375	0.000251382	CASP7, CASP8, CASP3	32	13	16881	121.738	0.0442458	0.00502765	0.0042735
GOTERM_MF_DIRECT	GO:0004197~cysteine-type endopeptidase activity	3	9.375	0.00558319	CASP7, CASP8, CASP3	32	61	16881	25.9442	0.634975	0.0528934	0.0449594
GOTERM_MF_DIRECT	GO:0046934~phosphatidylinositol-4,5-bisphosphate 3-kinase activity	5	15.625	4.81792e-06	GRB2, FGF1, FGF2, EGFR, PIK3CG	32	62	16881	42.5428	0.000866852	0.000308278	0.000262037
GOTERM_MF_DIRECT	GO:0019903~protein phosphatase binding	5	15.625	5.13797e-06	HSP90AA1, STAT3, GRB2, PPARG, EGFR	32	63	16881	41.8676	0.00092441	0.000308278	0.000262037
GOTERM_MF_DIRECT	GO:0004713~protein tyrosine kinase activity	6	18.75	4.05733e-06	HSP90AA1, AXL, INSR, FGF1, FGF2, EGFR	32	133	16881	23.7984	0.000730055	0.000308278	0.000262037
GOTERM_MF_DIRECT	GO:0004714~transmembrane receptor protein tyrosine kinase activity	3	9.375	0.00220181	AXL, INSR, EGFR	32	38	16881	41.6472	0.327507	0.028309	0.0240627
GOTERM_MF_DIRECT	GO:0005524~ATP binding	6	18.75	0.134616	HSP90AA1, AXL, INSR, CDK1, EGFR, PIK3CG	32	1495	16881	2.11718	1	0.515549	0.438217
GOTERM_MF_DIRECT	GO:0004672~protein kinase activity	3	9.375	0.140386	CDK1, EGFR, PIK3CG	32	359	16881	4.40834	1	0.525529	0.4467
GOTERM_MF_DIRECT	GO:0019903~protein phosphatase binding	5	15.625	5.13797e-06	HSP90AA1, STAT3, GRB2, PPARG, EGFR	32	63	16881	41.8676	0.00092441	0.000308278	0.000262037
GOTERM_MF_DIRECT	GO:0019901~protein kinase binding	4	12.5	0.0310845	STAT3, GRB2, EGFR, BCL2L1	32	376	16881	5.61203	0.9966	0.20723	0.176146
GOTERM_MF_DIRECT	GO:0004879~RNA polymerase II transcription factor activity, ligand-activated sequence-specific DNA binding	3	9.375	0.00197769	AR, STAT3, PPARG	32	36	16881	43.9609	0.299763	0.0273834	0.0232759
GOTERM_MF_DIRECT	GO:0044212~transcription regulatory region DNA binding	3	9.375	0.0580115	AR, STAT3, PPARG	32	213	16881	7.43002	0.999979	0.279036	0.237181
GOTERM_MF_DIRECT	GO:0008134~transcription factor binding	3	9.375	0.0953868	AR, STAT3, PPARG	32	284	16881	5.57251	1	0.418771	0.355956
GOTERM_MF_DIRECT	GO:0003700~transcription factor activity, sequence-specific DNA binding	3	9.375	0.533577	AR, STAT3, PPARG	32	961	16881	1.64682	1	1	0.854749
GOTERM_MF_DIRECT	GO:0003677~DNA binding	4	12.5	0.605698	AR, MGMT, STAT3, PPARG	32	1674	16881	1.26053	1	1	0.854749
