# Supplementary material for: Gypenoside L and Gypenoside LI Inhibit Proliferation in Renal Cell Carcinoma via Regulation of the MAPK and Arachidonic Acid Metabolism Pathways
Source: Front Pharmacol. 2022 Mar 15;13:820639. doi: 10.3389/fphar.2022.820639 (PMC8964777; doi:10.3389/fphar.2022.820639)
Supplement: Supplementary file 2 [file Table3.xlsx]

## Sheet: Sheet1
Compound	Target	Common	name
Gypenoside L	Platelet activating factor receptor	PTAFR
Gypenoside L	Vascular endothelial growth factor A	VEGFA
Gypenoside L	Acidic fibroblast growth factor	FGF1
Gypenoside L	Heparanase	HPSE
Gypenoside L	Signal transducer and activator of transcription 3	STAT3
Gypenoside L	Nuclear receptor ROR-gamma	RORC
Gypenoside L	Sodium/potassium-transporting ATPase alpha-1 chain	ATP1A1
Gypenoside L	Gamma-secretase	PSEN2	PSENEN	NCSTN	APH1A	PSEN1	APH1B
Gypenoside L	Apoptosis regulator Bcl-X	BCL2L1
Gypenoside L	11-beta-hydroxysteroid dehydrogenase 2	HSD11B2
Gypenoside L	Interleukin-2	IL2
Gypenoside L	Basic fibroblast growth factor	FGF2
Gypenoside L	Coagulation factor VII	F7
Gypenoside L	Heat shock protein HSP 90-alpha	HSP90AA1
Gypenoside L	Neurokinin 2 receptor	TACR2
Gypenoside L	Matrix metalloproteinase 13	MMP13
Gypenoside L	Matrix metalloproteinase 2	MMP2
Gypenoside L	Matrix metalloproteinase 8	MMP8
Gypenoside L	Serotonin 2b (5-HT2b) receptor	HTR2B
Gypenoside L	Alpha-2a adrenergic receptor	ADRA2A
Gypenoside L	Adrenergic receptor alpha-2	ADRA2C
Gypenoside L	Alpha-2b adrenergic receptor	ADRA2B
Gypenoside L	Dopamine D1 receptor	DRD1
Gypenoside L	Alpha-1d adrenergic receptor	ADRA1D
Gypenoside L	Serotonin 2c (5-HT2c) receptor	HTR2C
Gypenoside L	Alpha-1a adrenergic receptor (by homology)	ADRA1A
Gypenoside L	Dopamine D3 receptor	DRD3
Gypenoside L	Cytochrome P450 2D6	CYP2D6
Gypenoside L	Serotonin 6 (5-HT6) receptor	HTR6
Gypenoside L	Serotonin 1b (5-HT1b) receptor (by homology)	HTR1B
Gypenoside L	Sodium/glucose cotransporter 2	SLC5A2
Gypenoside L	Sodium/glucose cotransporter 1	SLC5A1
Gypenoside L	Adenosine A1 receptor (by homology)	ADORA1
Gypenoside L	Galectin-4	LGALS4
Gypenoside L	Galectin-3	LGALS3
Gypenoside L	Galectin-8	LGALS8
Gypenoside L	Prostanoid FP receptor	PTGFR
Gypenoside L	Angiotensin II receptor	AGTR2
Gypenoside L	Beta-secretase 1	BACE1
Gypenoside L	Hematopoietic cell protein-tyrosine phosphatase 70Z-PEP	PTPN22
Gypenoside L	Integrin alpha-4/beta-1	ITGB1	ITGA4
Gypenoside L	Serine/threonine-protein phosphatase	PPP5C
Gypenoside L	Angiotensin-converting enzyme	ACE
Gypenoside L	Neprilysin	MME
Gypenoside L	Serine/threonine protein phosphatase PP1-alpha catalytic subunit	PPP1CA
Gypenoside L	Leukotriene B4 receptor 1	LTB4R
Gypenoside L	Endothelin-converting enzyme 1	ECE1
Gypenoside L	Thymidylate synthase (by homology)	TYMS
Gypenoside L	Delta opioid receptor (by homology)	OPRD1
Gypenoside L	Androgen Receptor (by homology)	AR
Gypenoside L	Thrombin	F2
Gypenoside L	Cyclin-dependent kinase 1	CDK1
Gypenoside L	Matrix metalloproteinase 9	MMP9
Gypenoside L	Immunoglobulin epsilon Fc receptor	FCER2
Gypenoside L	Matrix metalloproteinase 1	MMP1
Gypenoside L	Type-1 angiotensin II receptor	AGTR1
Gypenoside L	Insulin receptor (by homology)	INSR
Gypenoside L	Caspase-3	CASP3
Gypenoside L	Epoxide hydratase	EPHX2
Gypenoside L	Growth factor receptor-bound protein 2	GRB2
Gypenoside L	Aldose reductase (by homology)	AKR1B1
Gypenoside L	Purinergic receptor P2Y12	P2RY12
Gypenoside L	Integrin alpha-V/beta-3	ITGAV	ITGB3
Gypenoside L	5-lipoxygenase activating protein	ALOX5AP
Gypenoside L	Thrombin and coagulation factor X	F10
Gypenoside L	Receptor-type tyrosine-protein phosphatase alpha	PTPRA
Gypenoside L	Beta-glucosidase	GBA2
Gypenoside L	FK506-binding protein 1A	FKBP1A
Gypenoside L	Peroxisome proliferator-activated receptor gamma	PPARG
Gypenoside L	Peroxisome proliferator-activated receptor alpha	PPARA
Gypenoside L	Adenosine A2a receptor	ADORA2A
Gypenoside L	Adenosine A3 receptor	ADORA3
Gypenoside L	Matrix metalloproteinase 3	MMP3
Gypenoside L	Caspase-7	CASP7
Gypenoside L	Matrix metalloproteinase 14	MMP14
Gypenoside L	Matrix metalloproteinase 10	MMP10
Gypenoside L	Matrix metalloproteinase 12	MMP12
Gypenoside L	Caspase-1	CASP1
Gypenoside L	Probable G-protein coupled receptor 34 (by homology)	GPR34
Gypenoside L	Caspase-8	CASP8
Gypenoside L	Protein-tyrosine phosphatase 1B	PTPN1
Gypenoside L	Integrin alpha-V/beta-6	ITGAV	ITGB6
Gypenoside L	Transforming protein p21/H-Ras-1	HRAS
Gypenoside L	Integrin alpha-4	ITGA4
Gypenoside L	6-O-methylguanine-DNA methyltransferase	MGMT
Gypenoside L	Phosphodiesterase 5A	PDE5A
Gypenoside L	PI3-kinase p110-gamma subunit	PIK3CG
Gypenoside L	11-beta-hydroxysteroid dehydrogenase 1	HSD11B1
Gypenoside L	Epidermal growth factor receptor erbB1	EGFR
Gypenoside L	Serine/threonine-protein kinase Aurora-B	AURKB
Gypenoside L	Serine/threonine-protein kinase Aurora-A	AURKA
Gypenoside L	Tyrosine-protein kinase receptor UFO	AXL
Gypenoside L	Tyrosine-protein kinase receptor TYRO3	TYRO3
Gypenoside L	Proto-oncogene tyrosine-protein kinase MER	MERTK
Gypenoside L	Inosine-5'-monophosphate dehydrogenase 1	IMPDH1
Gypenoside L	Inosine-5'-monophosphate dehydrogenase 2	IMPDH2
Gypenoside L	Coagulation factor VII/tissue factor	F3	F7
Gypenoside L	Tyrosine-protein kinase SYK	SYK
Gypenoside L	Baculoviral IAP repeat-containing protein 3	BIRC3
Gypenoside L	Dual specificity mitogen-activated protein kinase kinase 1	MAP2K1
Gypenoside LI	Target	Common	name
Gypenoside LI	Signal transducer and activator of transcription 3	STAT3
Gypenoside LI	Vascular endothelial growth factor A	VEGFA
Gypenoside LI	Acidic fibroblast growth factor	FGF1
Gypenoside LI	Heparanase	HPSE
Gypenoside LI	Nuclear receptor ROR-gamma	RORC
Gypenoside LI	Sodium/potassium-transporting ATPase alpha-1 chain	ATP1A1
Gypenoside LI	Gamma-secretase	PSEN2	PSENEN	NCSTN	APH1A	PSEN1	APH1B
Gypenoside LI	Apoptosis regulator Bcl-X	BCL2L1
Gypenoside LI	Interleukin-2	IL2
Gypenoside LI	11-beta-hydroxysteroid dehydrogenase 2	HSD11B2
Gypenoside LI	Platelet activating factor receptor	PTAFR
Gypenoside LI	Basic fibroblast growth factor	FGF2
Gypenoside LI	Angiotensin II receptor	AGTR2
Gypenoside LI	Heat shock protein HSP 90-alpha	HSP90AA1
Gypenoside LI	Serotonin 2b (5-HT2b) receptor	HTR2B
Gypenoside LI	Alpha-2a adrenergic receptor	ADRA2A
Gypenoside LI	Adrenergic receptor alpha-2	ADRA2C
Gypenoside LI	Alpha-2b adrenergic receptor	ADRA2B
Gypenoside LI	Dopamine D1 receptor	DRD1
Gypenoside LI	Serotonin 2c (5-HT2c) receptor	HTR2C
Gypenoside LI	Cytochrome P450 2D6	CYP2D6
Gypenoside LI	Serotonin 6 (5-HT6) receptor	HTR6
Gypenoside LI	Serotonin 1b (5-HT1b) receptor (by homology)	HTR1B
Gypenoside LI	Galectin-4	LGALS4
Gypenoside LI	Galectin-3	LGALS3
Gypenoside LI	Galectin-8	LGALS8
Gypenoside LI	Serine/threonine-protein phosphatase	PPP5C
Gypenoside LI	Angiotensin-converting enzyme	ACE
Gypenoside LI	Inosine-5'-monophosphate dehydrogenase 1	IMPDH1
Gypenoside LI	Neprilysin	MME
Gypenoside LI	Inosine-5'-monophosphate dehydrogenase 2	IMPDH2
Gypenoside LI	Serine/threonine protein phosphatase PP1-alpha catalytic subunit	PPP1CA
Gypenoside LI	Matrix metalloproteinase 13	MMP13
Gypenoside LI	Matrix metalloproteinase 2	MMP2
Gypenoside LI	Coagulation factor VII	F7
Gypenoside LI	Matrix metalloproteinase 8	MMP8
Gypenoside LI	Endothelin-converting enzyme 1	ECE1
Gypenoside LI	Sodium/glucose cotransporter 2	SLC5A2
Gypenoside LI	Sodium/glucose cotransporter 1	SLC5A1
Gypenoside LI	Adenosine A1 receptor (by homology)	ADORA1
Gypenoside LI	Neurokinin 2 receptor	TACR2
Gypenoside LI	Delta opioid receptor (by homology)	OPRD1
Gypenoside LI	Growth factor receptor-bound protein 2	GRB2
Gypenoside LI	Renin	REN
Gypenoside LI	Cyclin-dependent kinase 1	CDK1
Gypenoside LI	Prostanoid FP receptor	PTGFR
Gypenoside LI	Caspase-3	CASP3
Gypenoside LI	Caspase-7	CASP7
Gypenoside LI	Caspase-8	CASP8
Gypenoside LI	Caspase-1	CASP1
Gypenoside LI	Metabotropic glutamate receptor 2 (by homology)	GRM2
Gypenoside LI	FK506-binding protein 1A	FKBP1A
Gypenoside LI	Phosphodiesterase 5A	PDE5A
Gypenoside LI	Thymidylate synthase (by homology)	TYMS
Gypenoside LI	Androgen Receptor (by homology)	AR
Gypenoside LI	Integrin alpha-V/beta-3	ITGAV	ITGB3
Gypenoside LI	Protein-tyrosine phosphatase 1B	PTPN1
Gypenoside LI	Aldose reductase (by homology)	AKR1B1
Gypenoside LI	5-lipoxygenase activating protein	ALOX5AP
Gypenoside LI	Beta-secretase 1	BACE1
Gypenoside LI	Peroxisome proliferator-activated receptor gamma	PPARG
Gypenoside LI	Peroxisome proliferator-activated receptor alpha	PPARA
Gypenoside LI	Splicing factor 3B subunit 3	SF3B3
Gypenoside LI	Integrin alpha-4/beta-1	ITGB1	ITGA4
Gypenoside LI	Immunoglobulin epsilon Fc receptor	FCER2
Gypenoside LI	Matrix metalloproteinase 1	MMP1
Gypenoside LI	Tyrosine-protein kinase SRC	SRC
Gypenoside LI	Leukotriene B4 receptor 1	LTB4R
Gypenoside LI	Sodium/nucleoside cotransporter 2	SLC28A2
Gypenoside LI	Adenosine A2a receptor	ADORA2A
Gypenoside LI	Adenosine A3 receptor	ADORA3
Gypenoside LI	PI3-kinase p110-gamma subunit	PIK3CG
Gypenoside LI	6-O-methylguanine-DNA methyltransferase	MGMT
Gypenoside LI	Integrin alpha-IIb/beta-3	ITGA2B	ITGB3
Gypenoside LI	Probable G-protein coupled receptor 34 (by homology)	GPR34
Gypenoside LI	Tyrosine-protein kinase receptor UFO	AXL
Gypenoside LI	Tyrosine-protein kinase receptor TYRO3	TYRO3
Gypenoside LI	Proto-oncogene tyrosine-protein kinase MER	MERTK
Gypenoside LI	Matrix metalloproteinase 9	MMP9
Gypenoside LI	DNA topoisomerase I	TOP1
Gypenoside LI	Eukaryotic initiation factor 4A-I	EIF4A1
Gypenoside LI	Epidermal growth factor receptor erbB1	EGFR
Gypenoside LI	Integrin alpha-V/beta-5	ITGB5	ITGAV
Gypenoside LI	Integrin alpha-V/beta-6	ITGAV	ITGB6
Gypenoside LI	N-lysine methyltransferase SETD8	KMT5A
Gypenoside LI	Adenosine kinase	ADK
Gypenoside LI	Sphingosine 1-phosphate receptor Edg-1	S1PR1
Gypenoside LI	Muscarinic acetylcholine receptor M4	CHRM4
Gypenoside LI	Muscarinic acetylcholine receptor M5	CHRM5
Gypenoside LI	Muscarinic acetylcholine receptor M2	CHRM2
Gypenoside LI	Muscarinic acetylcholine receptor M1	CHRM1
Gypenoside LI	Muscarinic acetylcholine receptor M3	CHRM3
Gypenoside LI	Serine/threonine-protein kinase mTOR	MTOR
Gypenoside LI	PI3-kinase p110-alpha subunit	PIK3CA
Gypenoside LI	Thrombin and coagulation factor X	F10
Gypenoside LI	Cyclin-dependent kinase 4	CDK4
Gypenoside LI	Hepatocyte growth factor receptor	MET
Gypenoside LI	Thymidine kinase, mitochondrial	TK2
Gypenoside LI	Insulin receptor (by homology)	INSR
Gypenoside LI	Glutamate carboxypeptidase II	FOLH1
