# Supplementary material for: Gypenoside L and Gypenoside LI Inhibit Proliferation in Renal Cell Carcinoma via Regulation of the MAPK and Arachidonic Acid Metabolism Pathways
Source: Front Pharmacol. 2022 Mar 15;13:820639. doi: 10.3389/fphar.2022.820639 (PMC8964777; doi:10.3389/fphar.2022.820639)
Supplement: Supplementary file 3 [file Table4.xls]

gene_ID	GypLI_A	GypLI_B	GypLI_C	GypL_A	GypL_B	GypL_C	Control_A	Control_B	Control_C	log2FoldChange(GypLI VS Control )	pvalue(GypLI VS Control )	log2FoldChange(GypL VS Control )	pvalue(GypL VS Control )
RELB	23.6180513	35.09357333	25.77881074	14.43810614	16.76540034	15.52806268	6.391217083	6.865427013	5.452870263	2.334957082	5.64E-27	1.427332807	2.06E-21
DUSP5	101.0500638	121.2569153	122.2140635	58.97904985	43.38840981	57.57303853	26.77820077	28.04290692	21.18389317	2.333007998	6.99E-43	1.17605535	2.87E-12
JUN	203.0854999	476.7829916	197.9795769	93.56260034	117.3616665	93.82043496	18.98921229	19.77701085	27.11599324	3.909747389	1.30E-29	2.317723629	3.09E-36
TRAF6	12.42849809	10.5241622	12.35389682	8.617038819	8.410352636	8.142230525	5.716199744	5.930536987	6.182527799	1.131011686	2.12E-21	1.002895167	4.43E-09
DUSP4	4.408232828	5.80801823	4.467585831	2.743980661	2.867428447	2.863939594	1.492858627	1.519123903	1.476001087	1.867040365	1.07E-22	1.023242877	4.80E-17
PLA2G4C	4.679625537	3.134273987	3.922437656	1.083454195	1.681398091	1.308650736	0.896362529	0.469498105	0.707095163	2.632524711	3.09E-17	1.076124957	0.004267929
RASGRP1	1.785316105	1.35997847	1.582925704	0.770279241	0.704797115	0.441003116	0.991746545	0.97394741	0.619925555	1.013042704	0.000114671	-2.229325276	2.90E-05
NR4A1	16.18319494	29.53027876	16.24334192	1.382191369	2.073888105	2.011067746	0.193988906	0.420946595	0.382570144	6.136303533	7.02E-69	2.576982477	3.55E-13
PTPRR	0.393662297	0.40784595	0.393323144	0.296911427	0.296970307	0.217927546	0.058660428	0.041698549	0	3.686737778	1.64E-07	3.085580475	5.25E-05
JUND	387.4563278	576.0453814	355.070115	85.68745258	89.31326908	85.5727961	53.52085863	55.93997207	53.96102056	3.174563562	2.72E-46	1.655449024	1.64E-05
DUSP10	36.8624382	62.74065551	32.30806187	8.861423961	12.24006094	10.43143907	2.916138528	3.440670233	4.014114015	3.835585446	3.34E-41	1.714672072	4.50E-18
DUSP1	569.0149619	1196.972425	509.3280437	232.6014433	305.1872551	229.6947626	60.38132546	59.42444611	70.00590679	3.755946994	4.22E-32	1.714672072	4.50E-18
NFKB2	67.86382684	82.02512283	74.4217035	56.87423071	55.73522272	57.97438551	22.14744951	23.09808959	25.61169987	1.815543837	1.15E-31	1.373169029	3.27E-38
FOS	111.0392253	398.3570301	91.02201001	11.83678723	17.78593855	18.36565118	1.81500966	3.565624086	1.902351116	6.555603711	2.14E-15	2.831522138	1.07E-21
