# Supplementary material for: Gypenoside L and Gypenoside LI Inhibit Proliferation in Renal Cell Carcinoma via Regulation of the MAPK and Arachidonic Acid Metabolism Pathways
Source: Front Pharmacol. 2022 Mar 15;13:820639. doi: 10.3389/fphar.2022.820639 (PMC8964777; doi:10.3389/fphar.2022.820639)
Supplement: Supplementary file 4 [file Table5.xls]

gene_ID	GypLI_A	GypLI_B	GypLI_C	GypL_A	GypL_B	GypL_C	Control_A	Control_B	Control_C	log2FoldChange(GypLI VS Control )	pvalue(GypLI VS Control )	log2FoldChange(GypL VS Control )	pvalue(GypL VS Control )
PTGIS	8.696251379	5.721974312	4.121423228	4.819201646	3.8567913	7.256482751	21.36173908	21.92715789	22.22662719	-1.505916822	1.29E-09	-1.527523435	1.67E-09
PLA2G6	3.701728275	4.285998099	3.660386481	2.47092948	0.837737501	1.601231889	13.80788663	15.80269541	14.83242448	-1.617350997	3.23E-25	-2.695364599	4.01E-15
ALOX12	3.593511478	5.203324477	4.108700454	2.794346364	0.442462602	1.796403243	8.45576693	8.352905068	9.753699542	-1.029868858	1.06E-07	-1.683510517	3.38E-06
CYP2U1	3.856588126	4.935241783	5.031645898	3.324916618	2.588266303	4.278047833	12.14346086	12.27725969	12.28324367	-1.094462567	1.56E-12	-1.329540445	2.95E-09
CYP2E1	0.143263642	0.073757354	0.035395089	0.205265302	0.170115278	0.212531067	1.263439744	1.197990574	1.051960123	-3.473363019	1.51E-11	-2.043191353	3.89E-07
PLA2G12A	4.539501198	5.010625405	4.733510261	4.377222706	2.137249236	4.075739601	12.07133447	12.03521752	11.84377572	-1.016849988	4.48E-14	-1.267349797	1.53E-06
