# Supplementary material for: Gypenoside L and Gypenoside LI Inhibit Proliferation in Renal Cell Carcinoma via Regulation of the MAPK and Arachidonic Acid Metabolism Pathways
Source: Front Pharmacol. 2022 Mar 15;13:820639. doi: 10.3389/fphar.2022.820639 (PMC8964777; doi:10.3389/fphar.2022.820639)
Supplement: Supplementary file 5 [file Table1.xlsx]

## Sheet: Sheet1
Category	Term	Count	%	PValue	Genes	List Total	Pop Hits	Pop Total	Fold Enrichment	Bonferroni	Benjamini	FDR
KEGG_PATHWAY	hsa04151:PI3K-Akt signaling pathway	10	31.25	3.79559e-06	HSP90AA1, INSR, GRB2, FGF1, FGF2, EGFR, IL2, PIK3CG, BCL2L1, VEGFA	28	345	6879	7.12112	0.000478131	0.000159415	0.000121459
KEGG_PATHWAY	hsa05219:Bladder cancer	5	15.625	1.72654e-05	MMP1, MMP2, MMP9, EGFR, VEGFA	28	41	6879	29.9608	0.00217309	0.000480454	0.00036606
KEGG_PATHWAY	hsa04014:Ras signaling pathway	8	25	1.90657e-05	INSR, GRB2, FGF1, FGF2, EGFR, PIK3CG, BCL2L1, VEGFA	28	226	6879	8.69659	0.00239941	0.000480454	0.00036606
KEGG_PATHWAY	hsa04915:Estrogen signaling pathway	6	18.75	3.50274e-05	HSP90AA1, MMP2, GRB2, MMP9, EGFR, PIK3CG	28	99	6879	14.8896	0.0044038	0.000735575	0.000560438
KEGG_PATHWAY	hsa04210:Apoptosis	5	15.625	8.99e-05	CASP7, CASP8, CASP3, PIK3CG, BCL2L1	28	62	6879	19.8128	0.011264	0.0016182	0.00123291
KEGG_PATHWAY	hsa05212:Pancreatic cancer	5	15.625	0.000108235	STAT3, EGFR, PIK3CG, BCL2L1, VEGFA	28	65	6879	18.8984	0.0135458	0.0017047	0.00129882
KEGG_PATHWAY	hsa05161:Hepatitis B	6	18.75	0.000215637	CASP8, CASP3, STAT3, GRB2, MMP9, PIK3CG	28	145	6879	10.166	0.0268074	0.00301892	0.00230013
KEGG_PATHWAY	hsa05215:Prostate cancer	5	15.625	0.000350495	AR, HSP90AA1, GRB2, EGFR, PIK3CG	28	88	6879	13.959	0.0432088	0.00441623	0.00336475
KEGG_PATHWAY	hsa04066:HIF-1 signaling pathway	5	15.625	0.000488712	INSR, STAT3, EGFR, PIK3CG, VEGFA	28	96	6879	12.7958	0.0597342	0.00559797	0.00426512
KEGG_PATHWAY	hsa04668:TNF signaling pathway	5	15.625	0.000737143	CASP7, CASP8, CASP3, MMP9, PIK3CG	28	107	6879	11.4803	0.0887283	0.00774	0.00589714
KEGG_PATHWAY	hsa05203:Viral carcinogenesis	6	18.75	0.00105799	CASP8, CASP3, STAT3, CDK1, GRB2, PIK3CG	28	205	6879	7.19059	0.124865	0.0102544	0.00781287
KEGG_PATHWAY	hsa04015:Rap1 signaling pathway	6	18.75	0.00117889	INSR, FGF1, FGF2, EGFR, PIK3CG, VEGFA	28	210	6879	7.01939	0.13811	0.01061	0.00808382
KEGG_PATHWAY	hsa04068:FoxO signaling pathway	5	15.625	0.0017061	INSR, STAT3, GRB2, EGFR, PIK3CG	28	134	6879	9.16711	0.193581	0.0143312	0.010919
KEGG_PATHWAY	hsa04630:Jak-STAT signaling pathway	5	15.625	0.00227904	STAT3, GRB2, IL2, PIK3CG, BCL2L1	28	145	6879	8.47167	0.249853	0.0179474	0.0136742
KEGG_PATHWAY	hsa05218:Melanoma	4	12.5	0.00258046	FGF1, FGF2, EGFR, PIK3CG	28	71	6879	13.841	0.277876	0.0184938	0.0140905
KEGG_PATHWAY	hsa04932:Non-alcoholic fatty liver disease (NAFLD)	5	15.625	0.00264197	CASP7, CASP8, CASP3, INSR, PIK3CG	28	151	6879	8.13505	0.283466	0.0184938	0.0140905
KEGG_PATHWAY	hsa05145:Toxoplasmosis	4	12.5	0.00880228	CASP8, CASP3, STAT3, BCL2L1	28	110	6879	8.93377	0.671756	0.0528137	0.040239
KEGG_PATHWAY	hsa05160:Hepatitis C	4	12.5	0.0147259	STAT3, GRB2, EGFR, PIK3CG	28	133	6879	7.38883	0.845762	0.0806721	0.0614645
KEGG_PATHWAY	hsa04010:MAPK signaling pathway	5	15.625	0.0161019	CASP3, GRB2, FGF1, FGF2, EGFR	28	253	6879	4.85531	0.870665	0.0845002	0.0643811
KEGG_PATHWAY	hsa04550:Signaling pathways regulating pluripotency of stem cells	4	12.5	0.0168854	STAT3, GRB2, FGF2, PIK3CG	28	140	6879	7.01939	0.883018	0.0845002	0.0643811
KEGG_PATHWAY	hsa05213:Endometrial cancer	3	9.375	0.0174365	GRB2, EGFR, PIK3CG	28	52	6879	14.1738	0.890997	0.0845002	0.0643811
KEGG_PATHWAY	hsa05134:Legionellosis	3	9.375	0.0187271	CASP7, CASP8, CASP3	28	54	6879	13.6488	0.907633	0.0871442	0.0663956
KEGG_PATHWAY	hsa05223:Non-small cell lung cancer	3	9.375	0.020057	GRB2, EGFR, PIK3CG	28	56	6879	13.1614	0.922142	0.0871442	0.0663956
KEGG_PATHWAY	hsa05221:Acute myeloid leukemia	3	9.375	0.020057	STAT3, GRB2, PIK3CG	28	56	6879	13.1614	0.922142	0.0871442	0.0663956
KEGG_PATHWAY	hsa05214:Glioma	3	9.375	0.0265116	GRB2, EGFR, PIK3CG	28	65	6879	11.339	0.966141	0.107087	0.0815903
KEGG_PATHWAY	hsa05010:Alzheimer's disease	4	12.5	0.0272331	CASP7, CASP8, MME, CASP3	28	168	6879	5.84949	0.969161	0.107087	0.0815903
KEGG_PATHWAY	hsa04115:p53 signaling pathway	3	9.375	0.0280467	CASP8, CASP3, CDK1	28	67	6879	11.0005	0.972246	0.107087	0.0815903
KEGG_PATHWAY	hsa04917:Prolactin signaling pathway	3	9.375	0.031222	STAT3, GRB2, PIK3CG	28	71	6879	10.3808	0.981624	0.115334	0.0878739
KEGG_PATHWAY	hsa04012:ErbB signaling pathway	3	9.375	0.0452404	GRB2, EGFR, PIK3CG	28	87	6879	8.47167	0.997071	0.149204	0.11368
KEGG_PATHWAY	hsa04510:Focal adhesion	4	12.5	0.0456622	GRB2, EGFR, PIK3CG, VEGFA	28	206	6879	4.77046	0.99723	0.149204	0.11368
KEGG_PATHWAY	hsa04810:Regulation of actin cytoskeleton	4	12.5	0.0478909	FGF1, FGF2, EGFR, PIK3CG	28	210	6879	4.67959	0.997937	0.150744	0.114853
KEGG_PATHWAY	hsa05231:Choline metabolism in cancer	3	9.375	0.0590687	GRB2, EGFR, PIK3CG	28	101	6879	7.29738	0.999534	0.173085	0.131874
KEGG_PATHWAY	hsa04931:Insulin resistance	3	9.375	0.0664698	INSR, STAT3, PIK3CG	28	108	6879	6.8244	0.999828	0.190345	0.145025
KEGG_PATHWAY	hsa04650:Natural killer cell mediated cytotoxicity	3	9.375	0.0821407	CASP3, GRB2, PIK3CG	28	122	6879	6.04128	0.99998	0.223318	0.170147
KEGG_PATHWAY	hsa05168:Herpes simplex infection	3	9.375	0.160598	CASP8, CASP3, CDK1	28	183	6879	4.02752	1	0.374728	0.285507
KEGG_PATHWAY	hsa04062:Chemokine signaling pathway	3	9.375	0.164766	STAT3, GRB2, PIK3CG	28	186	6879	3.96256	1	0.377463	0.287591
